# Supplementary material for: Replication‐induced DNA secondary structures drive fork uncoupling and breakage
Source: EMBO J. 2023 Oct 2;42(22):e114334. doi: 10.15252/embj.2023114334 (PMC10646557; doi:10.15252/embj.2023114334)
Supplement: Supplementary file 3 — Table EV1 [file EMBJ-42-e114334-s011.xlsx]

## Sheet: Table EV1
Table EV1. Oligos for cloning and helicase assays
Oligo Name	Sequence (5'-3')	Source
Oligos for cloning
GC514 − 16xG F	GGGGGGGGGGGGGGGGAGACGGC	Casas-Delucchi, Daza-Martin et al. (2022)
GC515 − 16xG R	GGCCGCCGTCTCCCCCCCCCCCC	Casas-Delucchi, Daza-Martin et al. (2022)
GC524 - TTAGGG Clone F	GATCCTTAATTAAGGTCTCATTAGGGTTAGGGTTAGGGTTAGGGAGACGGCGGCCGCCTGCA	This study
GC525 - TTAGGG Clone R	GGCGGCCGCCGTCTCCCTAACCCTAACCCTAACCCTAATGAGACCTTAATTAAG	This study
GC536 - CEB25 L111(T) Clone F	GATCCTTAATTAAGGTCTCAGATGTAGGGTGGGTGGGTGGGTGTGAGTGTGGGTGTGGAGGTAGATGTGAGACGGCGGCCGCCTGCA	This study
GC537 - CEB25 L111(T) Clone R	GGCGGCCGCCGTCTCACATCTACCTCCACACCCACACTCACACCCACCCACCCACCCTACATCTGAGACCTTAATTAAG	This study
GC538 - CEB25 L111(A) Clone F	GATCCTTAATTAAGGTCTCAGATGTAGGGAGGGAGGGAGGGTGTGAGTGTGGGTGTGGAGGTAGATGTGAGACGGCGGCCGCCTGCA	This study
GC539 - CEB25 L111(A) Clone R	GGCGGCCGCCGTCTCACATCTACCTCCACACCCACACTCACACCCTCCCTCCCTCCCTACATCTGAGACCTTAATTAAG	This study
GC601 - Clone MycPu22 PacI/NotI F	TAAGGTCTCAGGTATGAGGGTGGGTAGGGTGGGTAAGAGACGGC	This study
GC602 - Clone MycPu22 PacI/NotI R	GGCCGCCGTCTCTTACCCACCCTACCCACCCTCATACCTGAGACCTTAAT	This study
GC603 - Expand MycPu22 F	GGTATGAGGGTGGGTAGGGTGGGTAAGAGACGGC	This study
GC604 - Expand MycPu22 R	GGCCGCCGTCTCTTACCCACCCTACCCACCCTCA	This study
SW001 - 4xGGGT PacI-NotI F	TAAGGTCTCAGGGTGGGTGGGTGGGTGGAGACGGC	This study
SW002 - 4xGGGT PacI-NotI R	GGCCGCCGTCTCCACCCACCCACCCACCCTGAGACCTTAAT	This study
SW003 - 4xGGGT Expand F	GGGTGGGTGGGTGGGTGGAGACGGC	This study
SW004 - 4xGGGT Expand R	GGCCGCCGTCTCCACCCACCCACCC	This study
SW009 - GGGGCC Clone PacI-NotI F	TAAGGTCTCGGGGCCGGGGCCGGGGCCGGGGCCGGGGCCGGGGCCGAGACGGC	This study
SW010 - GGGGCC Clone PacI-NotI R	GGCCGCCGTCTCGGCCCCGGCCCCGGCCCCGGCCCCGGCCCCGGCCCCGAGACCTTAAT	This study
SW025 - PolyG interrupt 1 PacI NotI F	TAAGGTCTCGGGGTGGGGTGGGGTGGGGTGGGGTGGGGTGGGGTGGGGTGGGGTGGGGTGGGGTGGGGTGAGACGGC	This study
SW026 - PolyG interrupt 1 PacI NotI R	GGCCGCCGTCTCACCCCACCCCACCCCACCCCACCCCACCCCACCCCACCCCACCCCACCCCACCCCACCCCGAGACCTTAAT	This study
SW027 - 1xBu1 G4 PacI-NotI F	TAAGGTCTCGAATTGGGCTGGGTGGGTGCTGTCAAGGGCTGGGAATTCGAGACGGC	This study
SW028 - 1xBu1 G4 PacI-NotI R	GGCCGCCGTCTCGAATTCCCAGCCCTTGACAGCACCCACCCAGCCCAATTCGAGACCTTAAT	This study
SW035 - 1xMYC mut PacI-NotI F	TAAGGTCTCAGGTATGAGAGTGAGTAGAGTGAGTAAGAGACGGC	This study
SW036 - 1xMYC mut PacI-NotI R	GGCCGCCGTCTCTTACTCACTCTACTCACTCTCATACCTGAGACCTTAAT	This study
SW037 - 3xGGGT PacI-NotI F	TAAGGTCTCAGGGTGGGTGGGTGGAGACGGC	This study
SW038 - 3xGGGT PacI-NotI R	GGCCGCCGTCTCCACCCACCCACCCTGAGACCTTAAT	This study
SW039 - 60xG interruption (4 G 1 A) PacI-NotI F	TAAGGTCTCGGGGAGGGGAGGGGAGGGGAGGGGAGGGGAGGGGAGGGGAGGGGAGGGGAGGGGAGGGGAGAGACGGC	This study
SW040 - 60xG interruption (4 G 1 A) PacI-NotI R	GGCCGCCGTCTCTCCCCTCCCCTCCCCTCCCCTCCCCTCCCCTCCCCTCCCCTCCCCTCCCCTCCCCTCCCCGAGACCTTAAT	This study
SW041 - 60xG interruption (9 G 1 T) PacI-NotI F	TAAGGTCTCGGGGGGGGGTGGGGGGGGGTGGGGGGGGGTGGGGGGGGGTGGGGGGGGGTGGGGGGGGGTGAGACGGC	This study
SW042 - 60xG interruption (9 G 1 T) PacI-NotI R	GGCCGCCGTCTCACCCCCCCCCACCCCCCCCCACCCCCCCCCACCCCCCCCCACCCCCCCCCACCCCCCCCCGAGACCTTAAT	This study
SW043 - 60xG interruption (9 G 1 A) PacI-NotI F	TAAGGTCTCGGGGGGGGGAGGGGGGGGGAGGGGGGGGGAGGGGGGGGGAGGGGGGGGGAGGGGGGGGGAGAGACGGC	This study
SW044 - 60xG interruption (9 G 1 A) PacI-NotI R	GGCCGCCGTCTCTCCCCCCCCCTCCCCCCCCCTCCCCCCCCCTCCCCCCCCCTCCCCCCCCCTCCCCCCCCCGAGACCTTAAT	This study
SW074 - DAP PacI-NotI F	TAAGGTCTCCCCCCGCCCCCGCCCCCGCCCCCGCCCCCGAGACGGC	This study
SW075 - DAP PacI-NotI R	GGCCGCCGTCTCGGGGGCGGGGGCGGGGGCGGGGGCGGGGGGAGACCTTAAT	This study
SW076 - DUX4L22 PacI-NotI F	TAAGGTCTCCCCCCGAAACGCGCCCCCCTCCCCCCTCCCCCCTCTCCCCCGAGACGGC	This study
SW077 - DUX4L22 PacI-NotI R	GGCCGCCGTCTCGGGGGAGAGGGGGGAGGGGGGAGGGGGGCGCGTTTCGGGGGGAGACCTTAAT	This study
SW078 - SNORD112 PacI-NotI F	TAAGGTCTCCCCCCCCCCGCCCCCCACCCCCCCACCCCCCCCCCCGAGACGGC	This study
SW079 - SNORD112 PacI-NotI R	GGCCGCCGTCTCGGGGGGGGGGGTGGGGGGGTGGGGGGCGGGGGGGGGGAGACCTTAAT	This study
SW080 - C017019.1 PacI-NotI F	TAAGGTCTCCCCCCCTCCCCCCCTCCCCCCTCCCCCCGAGACGGC	This study
SW081 - C017019.1 PacI-NotI R	GGCCGCCGTCTCGGGGGGAGGGGGGAGGGGGGGAGGGGGGGAGACCTTAAT	This study
SW082 - PIM1 PacI-NotI F	TAAGGTCTCCCCCCGACGCGCCCCCCAACACACAAACCCCCAGAATCCGCCCCCGAGACGGC	This study
SW083 - PIM1 PacI-NotI R	GGCCGCCGTCTCGGGGGCGGATTCTGGGGGTTTGTGTGTTGGGGGGCGCGTCGGGGGGAGACCTTAAT	This study
SW084 - ZBTB7B PacI-NotI F	TAAGGTCTCCCCCCCATCCCTCCCCTCCCTCCCCCCGCCCCTGCCACCCCCCAAACTCCCCCCCCCCGAGACGGC	This study
SW085 - ZBTB7B PacI-NotI R	GGCCGCCGTCTCGGGGGGGGGGAGTTTGGGGGGTGGCAGGGGCGGGGGGAGGGAGGGGAGGGATGGGGGGGAGACCTTAAT	This study
SW091 - DUX4L22 expand F	CCCCCCCCCCGAAACGCGCCCCCCTCCCCCCTCCCCCCTCTCCCCCGAGACGGC	This study
SW092 - DUX4L22 expand R	GGCCGCCGTCTCGGGGGAGAGGGGGGAGGGGGGAGGGGGGCGCGTTTCGGGGGG	This study
SW093 - SNORD112 expand F	CCCCCCCCCCCCCCGCCCCCCACCCCCCCACCCCCCCCCCCGAGACGGC	This study
SW094 - SNORD112 expand R	GGCCGCCGTCTCGGGGGGGGGGGTGGGGGGGTGGGGGGCGGGGGGGGGG	This study
SW121 - DUX4L22 MUT PacI-NotI F	TAAGGTCTCatgaCCTCCGAAACGCGCCTTCCTCCTTCCTCCTTCCTCTCCTCCtgacaGAGACGGC	This study
SW122 - DUX4L22 MUT PacI-NotI R	GGCCGCCGTCTCtgtcaGGAGGAGAGGAAGGAGGAAGGAGGAAGGCGCGTTTCGGAGGtcatGAGACCTTAAT	This study
SW125 - SNORD112 MUT PacI-NotI F	TAAGGTCTCatgaCCTCCTTCCGCCTTCCACCTTCTCACCTCCTCCTCCtgacaGAGACGGC	This study
SW126 - SNORD112 MUT PacI-NotI R	GGCCGCCGTCTCtgtcaGGAGGAGGAGGTGAGAAGGTGGAAGGCGGAAGGAGGtcatGAGACCTTAAT	This study
CMG helicase assay oligos
GC339 - Duplex Top extended to 50 bp with 5' T40	TTTTTTTTTTTTTTTTTTTTTTTTTTTTTTTTTTTTTTTTCGACCGTGCCAGCCTAAACCAgacTGCTACACACAGGATCGTTCGGTCTC	This study
GC340 - Duplex Bottom extended to 50 bp with 3' T40 tail	GAGACCGAACGATCCTGTGTGTAGCAgtcTGGTTTAGGCTGGCACGGTCGTTTTTTTTTTTTTTTTTTTTTTTTTTTTTTTTTTTTTTTT	This study
SW051 - G4 bottom strand (GGGT)	GAGACCGAACGATCCTGTGTGTAGCAgggtgggtgggtgggtTGGTTTAGGCTGGCACGGTCGTTTTTTTTTTTTTTTTTTTTTTTTTTTTTTTTTTTTTTTT	This study
SW069 - G4 bottom strand (GGGT MUT)	GAGACCGAACGATCCTGTGTGTAGCAgagtgagtgagtgagtTGGTTTAGGCTGGCACGGTCGTTTTTTTTTTTTTTTTTTTTTTTTTTTTTTTTTTTTTTTT	This study
SW105 - iMotif bottom strand (SNORD112)	GAGACCGAACGATCCTGTGTGTAGCACCCCCCCCCGCCCCCCACCCCCCCACCCCCCCCCCCTGGTTTAGGCTGGCACGGTCGTTTTTTTTTTTTTTTTTTTTTTTTTTTTTTTTTTTTTTTT	This study
SW129 - iMotif mut bottom strand (SNORD112 MUT)	GAGACCGAACGATCCTGTGTGTAGCACCTCCTTCCGCCTTCCACCTTCTCACCTCCTCCTCCTGGTTTAGGCTGGCACGGTCGTTTTTTTTTTTTTTTTTTTTTTTTTTTTTTTTTTTTTTTT	This study
SW114 - Top strand with 19xpolyT loop with 5' T40 tail	TTTTTTTTTTTTTTTTTTTTTTTTTTTTTTTTTTTTTTTTCGACCGTGCCAGCCTAAACCAtttttttttttttttttttTGCTACACACAGGATCGTTCGGTCTC	This study
SW130 - Bubble bottom with 19xpolyT loop with 3' T40 tail	GAGACCGAACGATCCTGTGTGTAGCAtttttttttttttttttttTGGTTTAGGCTGGCACGGTCGTTTTTTTTTTTTTTTTTTTTTTTTTTTTTTTTTTTTTTTT	This study
Sgs1 and Chl1 helicase assay oligos
Top strand	CGACAGAGACGCAGCTCCGAGAGCC	This study
Bottom strand 5' overhang	AGGTCGTGACTTGGCTCTCGGAGCTGCGTCTCTGTCG	This study
Bottom strand 3' overhang	GGCTCTCGGAGCTGCGTCTCTGTCGAGGTCGTGACTT	This study
Oligos for re-priming assay
Repriming 265nt	CTGGTTTCCGCCGT	Taylor and Yeeles (2018)
Repriming 265nt scrambled	GTTCGCCTTGCCGT	Taylor and Yeeles (2018)
