# Supplementary material for: Replication‐induced DNA secondary structures drive fork uncoupling and breakage
Source: EMBO J. 2023 Oct 2;42(22):e114334. doi: 10.15252/embj.2023114334 (PMC10646557; doi:10.15252/embj.2023114334)
Supplement: Supplementary file 4 — Table EV2 [file EMBJ-42-e114334-s002.xlsx]

## Sheet: Table EV2
Table EV2. Plasmids
Plasmid	Insert	Backbone	Vector	Vector sites	Insert source	Insert sites	Source
pZN3							Taylor and Yeeles (2018)
pGC542	Empty vector for cloning						Casas-Delucchi, Daza-Martin et al. (2022)
pGC558	Empty vector for reverse orientation cloning						Casas-Delucchi, Daza-Martin et al. (2022)
Replication templates - G4 sequences
pGC607	16xG						Casas-Delucchi, Daza-Martin et al. (2022)
pGC550	60xG	pZN3	pGC548	NotI/BsmBI	Annealed oligos GC514/GC515		This study
pGC560	4xTTAGGG	pZN3	pGC542	BamHI/PstI	Annealed oligos GC524/GC525		This study
pSW31	1xBu1 3.5 G4	pZN3	pGC542	PacI NotI	Annealed oligos SW027/SW028		This study
pGC563	CEB25 L111(T)	pZN3	pGC542	BamHI/PstI	Annealed oligos GC536/GC537		This study
pSW21	6xGGGGCC	pZN3	pGC542	PacI NotI	Annealed oligos SW009/SW010		This study
pSW09	1xMycPu22	pZN3	pGC542	PacI NotI	Annealed oligos GC601/GC602		This study
pSW11	2xMycPu22	pZN3	pSW09	Esp3I NotI	Annealed oligos GC603/GC604		This study
pSW14	4xMycPu22	pZN3	pSW11	Esp3I NotI AP	pSW11	BsaI NotI	This study
pSW19	8xMycPu22	pZN3	pSW14	Esp3I NotI AP	pSW14	BsaI NotI	This study
pSW43	16xMycPu22	pZN3	pSW19	Esp3I NotI AP	pSW19	BsaI NotI	This study
pSW10	4xGGGT	pZN3	pGC542	PacI NotI	Annealed oligos SW001/SW002	PacI NotI	This study
pSW12	7xGGGT	pZN3	pSW10	Esp3I NotI	Annealed oligos SW003/SW004	Esp3I NotI	This study
pSW13	10xGGGT	pZN3	pSW12	Esp3I NotI	Annealed oligos SW003/SW004	Esp3I NotI	This study
pSW15	19xGGGT	pZN3	pSW13	Esp3I NotI AP	pSW13	BsaI NotI	This study
pSW18	28xGGGT	pZN3	pSW15	Esp3I NotI AP	pSW13	BsaI NotI	This study
pSW44	55xGGGT	pZN3	pSW18	Esp3I NotI AP	pSW18	BsaI NotI	This study
pSW36	1xMycPu22 MUT	pZN3	pGC542	PacI NotI	Annealed oligos SW035/SW036		This study
pSW37	3xGGGT	pZN3	pGC542	PacI NotI	Annealed oligos SW037/SW038	PacI NotI	This study
pGC564	CEB25 L111(A)	pZN3	pGC542	BamHI/PstI	Annealed oligos GC538/GC539		This study
pSW28	60xG interruption (4 G 1 T)	pZN3	pGC542	PacI NotI	Annealed oligos SW025/SW026		This study
pSW38	60xG interruption (4 G 1 A)	pZN3	pGC542	PacI NotI	Annealed oligos SW039/SW040		This study
pSW39	60xG interruption (9 G 1 T)	pZN3	pGC542	PacI NotI	Annealed oligos SW041/SW042		This study
pSW40	60xG interruption (9 G 1 A)	pZN3	pGC542	PacI NotI	Annealed oligos SW043/SW044		This study
pSW20	8xMycPu22(rev)	pZN3	pGC558	PacI NotI	pSW19	PacI NotI	This study
pSW35	28xGGGT(rev)	pZN3	pGC558	PacI NotI	pSW18	PacI NotI	This study
Replication templates - iMotif sequences
pGC586	60xC	pZN3	pGC558	PacI NotI	pGC550	PacI NotI	This study
pSW69	1xDAP	pZN3	pGC542	PacI NotI	Annealed oligos SW074/SW075		This study
pSW72	1xAC017019.1	pZN3	pGC542	PacI NotI	Annealed oligos SW080/SW081		This study
pSW73	1xPIM1	pZN3	pGC542	PacI NotI	Annealed oligos SW082/SW083		This study
pSW74	1xZBTB7B	pZN3	pGC542	PacI NotI	Annealed oligos SW084/SW085		This study
pSW70	1xDUX4L22	pZN3	pGC542	PacI NotI	Annealed oligos SW076/SW077		This study
pSW76	2xDUX4L22	pZN3	pSW70	Esp3I NotI	Annealed oligos SW091/SW092		This study
pSW82	3xDUX4L22	pZN3	pSW76	Esp3I NotI	Annealed oligos SW091/SW092		This study
pSW92	4xDUX4L22	pZN3	pSW82	Esp3I NotI	Annealed oligos SW091/SW092		This study
pSW71	1xSNORD112	pZN3	pGC542	PacI NotI	Annealed oligos SW078/SW079		This study
pSW77	2xSNORD112	pZN3	pSW71	Esp3I NotI	Annealed oligos SW093/SW094		This study
pSW83	3xSNORD112	pZN3	pSW77	Esp3I NotI	Annealed oligos SW093/SW094		This study
pSW93	4xSNORD112	pZN3	pSW83	Esp3I NotI	Annealed oligos SW093/SW094		This study
pSW103	1xDUX4L22 MUT	pZN3	pGC542	PacI NotI	Annealed oligos SW121/SW122		This study
pSW104	1xSNORD112 MUT	pZN3	pGC542	PacI NotI	Annealed oligos SW125/SW126		This study
pSW87	60xC interruption (4 C 1 A)	pZN3	GC558	PacI NotI AP	pSW28	PacI NotI	This study
pSW88	60xC interruption (4 C 1 T)	pZN3	GC558	PacI NotI AP	pSW38	PacI NotI	This study
pSW89	60xC interruption (9 C 1 A)	pZN3	GC558	PacI NotI AP	pSW39	PacI NotI	This study
pSW90	60xC interruption (9 C 1 T)	pZN3	GC558	PacI NotI AP	pSW40	PacI NotI	This study
pSW97	4xDAP rev	pZN3	GC558	PacI NotI AP	pSW91	PacI NotI	This study
pSW98	4xDUX4L22 rev	pZN3	GC558	PacI NotI AP	pSW92	PacI NotI	This study
pSW99	4xSNORD112 rev	pZN3	GC558	PacI NotI AP	pSW93	PacI NotI	This study
