# Supplementary material for: Replication‐induced DNA secondary structures drive fork uncoupling and breakage
Source: EMBO J. 2023 Oct 2;42(22):e114334. doi: 10.15252/embj.2023114334 (PMC10646557; doi:10.15252/embj.2023114334)
Supplement: Supplementary file 6 — Source Data for Figure 1 [file EMBJ-42-e114334-s006.zip]

Archive with 3 entries (3 files):
- Fig 1E source data G4 wt v mut quant.xlsx
- Fig 1G source data 2xiM wt v mut quant.xlsx
- Figure 1 source data.ai
