# Supplementary material for: Replication‐induced DNA secondary structures drive fork uncoupling and breakage
Source: EMBO J. 2023 Oct 2;42(22):e114334. doi: 10.15252/embj.2023114334 (PMC10646557; doi:10.15252/embj.2023114334)
Supplement: Supplementary file 6 — Source Data for Figure 1 [file EMBJ-42-e114334-s006.zip › Fig 1E source data G4 wt v mut quant.xlsx]

## Sheet: Sheet1
G4 wt v mut stalling quantification
Substrate	Stall intensity
	1	2	3	Average
Myc	0.200239	0.200787	0.0873673	0.162797
Myc MUT	0.189082	0.0745821	0.0193539	0.0943393
4xGGGT	0.45608	0.316399	0.242059	0.338179
3xGGGT	0.167132	0.129161	0.0615351	0.119276
1xCEB25 L111(T)	0.286945	0.228927	0.134604	0.216825
1xCEB25 L111(A)	0.157447	0.0753292	0.173359	0.135378
SW 2020.09.01				intensity	normalised
myc	stall	0.594	3236.31	310.874	0.200239
	background	0.594	2712.95
	left lead	0.594	5956.91	1552.52
	background	0.594	3343.24
myc mut	stall	0.594	1940.53	183.613	0.189082
	background	0.594	1631.42
	left lead	0.594	3565.05	971.074
	background	0.594	1930.25
4xgggt	stall	0.594	3618.19	894.853	0.45608
	background	0.594	2111.7
	left lead	0.594	6168.72	1962.05
	background	0.594	2865.59
3xgggt	stall	0.594	3372.46	315.627	0.167132
	background	0.594	2841.11
	left lead	0.594	6612.54	1888.49
	background	0.594	3433.27
1xceb25 l111(T)	stall	0.594	3737.69	566.604	0.286945
	background	0.594	2783.81
	left lead	0.594	6613.35	1974.61
	background	0.594	3289.09
1xCEB25 L111(A)	stall	0.594	2627.62	224.212	0.157447
	background	0.594	2250.16
	left lead	0.594	5136.81	1424.05
	background	0.594	2739.42
SW 2020.08.25				intensity	normalised
myc	stall	0.655	857.735	117.981	0.200787
	background	0.655	677.612
	left lead	0.655	1623.66	587.592
	background	0.655	726.573
myc mut	stall	0.655	529.844	46.5888	0.0745821
	background	0.655	458.716
	left lead	0.655	1518.86	624.665
	background	0.655	565.172
4xgggt	stall	0.655	950.9	143.981	0.316399
	background	0.655	731.082
	left lead	0.655	1324.15	455.061
	background	0.655	629.399
3xgggt	stall	0.655	657.82	34.0574	0.129161
	background	0.655	605.824
	left lead	0.655	1014.02	263.681
	background	0.655	611.45
1xceb25 l111(T)	stall	0.655	776.302	83.0854	0.228927
	background	0.655	649.454
	left lead	0.655	1207.82	362.934
	background	0.655	653.721
1xCEB25 L111(A)	stall	0.655	487.818	21.1165	0.0753292
	background	0.655	455.579
	left lead	0.655	858.753	280.324
	background	0.655	430.778
SW 2022.10.04				intensity	normalised
myc	stall	0.68	12627.2	208.935	0.0873673
	background	0.68	12319.9
	left lead	0.68	16137.4	2391.45
	background	0.68	12620.5
myc mut	stall	0.68	8826.64	34.1	0.0193539
	background	0.68	8776.49
	left lead	0.68	12321.6	1761.91
	background	0.68	9730.55
1xceb25 l111(T)	stall	0.68	10667.9	259.2	0.134604
	background	0.68	10286.7
	left lead	0.68	13230.5	1925.65
	background	0.68	10398.6
1xCEB25 L111(A)	stall	0.68	9219.11	324.926	0.173359
	background	0.68	8741.28
	left lead	0.68	11848.2	1874.3
	background	0.68	9091.86
4xgggt	stall	0.68	10809.9	456.428	0.242059
	background	0.68	10138.7
	left lead	0.68	13812.2	1885.61
	background	0.68	11039.3
3xgggt	stall	0.68	9416.32	143.201	0.0615351
	background	0.68	9205.73
	left lead	0.68	13824.3	2327.15
	background	0.68	10402
