# Supplementary material for: Replication‐induced DNA secondary structures drive fork uncoupling and breakage
Source: EMBO J. 2023 Oct 2;42(22):e114334. doi: 10.15252/embj.2023114334 (PMC10646557; doi:10.15252/embj.2023114334)
Supplement: Supplementary file 6 — Source Data for Figure 1 [file EMBJ-42-e114334-s006.zip › Fig 1G source data 2xiM wt v mut quant.xlsx]

## Sheet: Sheet1
2xiM wt v 2xiM mut stalling quantification
Substrate	Stall intensity
	1	2	3	Average
2xDUX4L22	0.218919	0.621007	0.528307	0.456078
2xDUX4L22 mut	0.175782	0.203697	0.277027	0.218835
2xSNORD112	0.310841	0.876886	0.879155	0.688961
2xSNORD112 mut	0.175216	0.287958	0.261955	0.241709
CCD 2023.08.01 2				intensity	normalised
2xDUX4L22	stall	0.492	3739.07	154.558	0.218919
	stall back	0.492	3424.92
	left lead	0.492	4303.98	706.006
	left back	0.492	2869
2xDUX4L22 mut	stall	0.492	3146.95	106.102	0.175782
	stall back	0.492	2931.29
	left lead	0.492	3552.16	603.6
	left back	0.492	2325.33
2xSNORD112	stall	0.492	3604.87	197.641	0.310841
	stall back	0.492	3203.16
	left lead	0.492	3909.75	635.826
	left back	0.492	2617.42
2xSNORD112 mut	stall	0.492	2818.16	80.2442	0.175216
	stall back	0.492	2655.06
	left lead	0.492	2953.06	457.973
	left back	0.492	2022.22
SW 2023.08.01 1				intensity	normalised
2xDUX4L22	stall	0.568	7176.82	560.979	0.621007
	stall back	0.568	6189.18
	left lead	0.568	8877.43	903.338
	left back	0.568	7287.05
2xDUX4L22 mut	stall	0.568	7545.43	277.761	0.203697
	stall back	0.568	7056.41
	left lead	0.568	10822	1363.6
	left back	0.568	8421.35
2xSNORD112	stall	0.568	7739.26	999.859	0.876886
	stall back	0.568	5978.95
	left lead	0.568	9190.23	1140.24
	left back	0.568	7182.77
2xSNORD112 mut	stall	0.568	6378.68	280.217	0.287958
	stall back	0.568	5885.34
	left lead	0.568	8382.74	973.117
	left back	0.568	6669.51
SW 2023.08.01 2				intensity	normalised
2xDUX4L22	stall	0.568	5837.17	430.671	0.528307
	stall back	0.568	5078.94
	left lead	0.568	7652.89	815.192
	left back	0.568	6217.69
2xDUX4L22 mut	stall	0.568	6018.6	301.463	0.277027
	stall back	0.568	5487.86
	left lead	0.568	8385.64	1088.21
	left back	0.568	6469.78
2xSNORD112	stall	0.568	6041.36	703.163	0.879155
	stall back	0.568	4803.4
	left lead	0.568	6870.99	799.817
	left back	0.568	5462.86
2xSNORD112 mut	stall	0.568	5768.96	267.178	0.261955
	stall back	0.568	5298.57
	left lead	0.568	7489.21	1019.94
	left back	0.568	5693.54
