# Supplementary material for: Replication‐induced DNA secondary structures drive fork uncoupling and breakage
Source: EMBO J. 2023 Oct 2;42(22):e114334. doi: 10.15252/embj.2023114334 (PMC10646557; doi:10.15252/embj.2023114334)
Supplement: Supplementary file 7 — Source Data for Figure 2 [file EMBJ-42-e114334-s010.zip]

Archive with 1 entries (1 files):
- Figure 2 source data.ai
