# Supplementary material for: Replication‐induced DNA secondary structures drive fork uncoupling and breakage
Source: EMBO J. 2023 Oct 2;42(22):e114334. doi: 10.15252/embj.2023114334 (PMC10646557; doi:10.15252/embj.2023114334)
Supplement: Supplementary file 9 — Source Data for Figure 4 [file EMBJ-42-e114334-s007.zip]

Archive with 1,031 entries (1,016 files):
- Fig 4B/Negative control/
- Fig 4B/Negative control/events/
- Fig 4B/Negative control/events/event     1.tdms
- Fig 4B/Negative control/events/event     1.tdms_index
- Fig 4B/Negative control/events/event     2.tdms
- Fig 4B/Negative control/events/event     2.tdms_index
- Fig 4B/Negative control/events/event     3.tdms
- Fig 4B/Negative control/events/event     3.tdms_index
- Fig 4B/Negative control/events/event     4.tdms
- Fig 4B/Negative control/events/event     4.tdms_index
- Fig 4B/Negative control/events/event     5.tdms
- Fig 4B/Negative control/events/event     5.tdms_index
- Fig 4B/Negative control/events/event     6.tdms
- Fig 4B/Negative control/events/event     6.tdms_index
- Fig 4B/Negative control/events/event     7.tdms
- Fig 4B/Negative control/events/event     7.tdms_index
- Fig 4B/Negative control/events/event     8.tdms
- Fig 4B/Negative control/events/event     8.tdms_index
- Fig 4B/Negative control/events/event     9.tdms
- Fig 4B/Negative control/events/event     9.tdms_index
- Fig 4B/Negative control/events/event    10.tdms
- Fig 4B/Negative control/events/event    10.tdms_index
- Fig 4B/Negative control/events/event    11.tdms
- Fig 4B/Negative control/events/event    11.tdms_index
- Fig 4B/Negative control/events/event    12.tdms
- Fig 4B/Negative control/events/event    12.tdms_index
- Fig 4B/Negative control/events/event    13.tdms
- Fig 4B/Negative control/events/event    13.tdms_index
- Fig 4B/Negative control/events/event    14.tdms
- Fig 4B/Negative control/events/event    14.tdms_index
- Fig 4B/Negative control/events/event    15.tdms
- Fig 4B/Negative control/events/event    15.tdms_index
- Fig 4B/Negative control/events/event    16.tdms
- Fig 4B/Negative control/events/event    16.tdms_index
- Fig 4B/Negative control/events/event    17.tdms
- Fig 4B/Negative control/events/event    17.tdms_index
- Fig 4B/Negative control/events/event    18.tdms
- Fig 4B/Negative control/events/event    18.tdms_index
- Fig 4B/Negative control/events/event    19.tdms
- Fig 4B/Negative control/events/event    19.tdms_index
- Fig 4B/Negative control/events/event    20.tdms
- Fig 4B/Negative control/events/event    20.tdms_index
- Fig 4B/Negative control/events/event    21.tdms
- Fig 4B/Negative control/events/event    21.tdms_index
- Fig 4B/Negative control/events/event    22.tdms
- Fig 4B/Negative control/events/event    22.tdms_index
- Fig 4B/Negative control/events/event    23.tdms
- Fig 4B/Negative control/events/event    23.tdms_index
- Fig 4B/Negative control/events/event    24.tdms
- Fig 4B/Negative control/events/event    24.tdms_index
- Fig 4B/Negative control/events/event    25.tdms
- Fig 4B/Negative control/events/event    25.tdms_index
- Fig 4B/Negative control/events/event    26.tdms
- Fig 4B/Negative control/events/event    26.tdms_index
- Fig 4B/Negative control/events/event    27.tdms
- Fig 4B/Negative control/events/event    27.tdms_index
- Fig 4B/Negative control/events/event    28.tdms
- Fig 4B/Negative control/events/event    28.tdms_index
- Fig 4B/Negative control/events/event    29.tdms
- Fig 4B/Negative control/events/event    29.tdms_index
- Fig 4B/Negative control/events/event    30.tdms
- Fig 4B/Negative control/events/event    30.tdms_index
- Fig 4B/Negative control/events/event    31.tdms
- Fig 4B/Negative control/events/event    31.tdms_index
- Fig 4B/Negative control/events/event    32.tdms
- Fig 4B/Negative control/events/event    32.tdms_index
- Fig 4B/Negative control/events/event    33.tdms
- Fig 4B/Negative control/events/event    33.tdms_index
- Fig 4B/Negative control/events/event    34.tdms
- Fig 4B/Negative control/events/event    34.tdms_index
- Fig 4B/Negative control/events/event    35.tdms
- Fig 4B/Negative control/events/event    35.tdms_index
- Fig 4B/Negative control/events/event    36.tdms
- Fig 4B/Negative control/events/event    36.tdms_index
- Fig 4B/Negative control/events/event    37.tdms
- Fig 4B/Negative control/events/event    37.tdms_index
- Fig 4B/Negative control/events/event    38.tdms
- Fig 4B/Negative control/events/event    38.tdms_index
- Fig 4B/Negative control/events/event    39.tdms
- Fig 4B/Negative control/events/event    39.tdms_index
- Fig 4B/Negative control/events/event    40.tdms
- Fig 4B/Negative control/events/event    40.tdms_index
- Fig 4B/Negative control/events/event    41.tdms
- Fig 4B/Negative control/events/event    41.tdms_index
- Fig 4B/Negative control/events/event    42.tdms
- Fig 4B/Negative control/events/event    42.tdms_index
- Fig 4B/Negative control/events/event    43.tdms
- Fig 4B/Negative control/events/event    43.tdms_index
- Fig 4B/Negative control/events/event    44.tdms
- Fig 4B/Negative control/events/event    44.tdms_index
- Fig 4B/Negative control/events/event    45.tdms
- Fig 4B/Negative control/events/event    45.tdms_index
- Fig 4B/Negative control/events/event    46.tdms
- Fig 4B/Negative control/events/event    46.tdms_index
- Fig 4B/Negative control/events/event    47.tdms
- Fig 4B/Negative control/events/event    47.tdms_index
- Fig 4B/Negative control/events/event    48.tdms
- Fig 4B/Negative control/events/event    48.tdms_index
- Fig 4B/Negative control/events/event    49.tdms
- Fig 4B/Negative control/events/event    49.tdms_index
- Fig 4B/Negative control/events/event    50.tdms
- Fig 4B/Negative control/events/event    50.tdms_index
- Fig 4B/Negative control/events/event    51.tdms
- Fig 4B/Negative control/events/event    51.tdms_index
- Fig 4B/Negative control/events/event    52.tdms
- Fig 4B/Negative control/events/event    52.tdms_index
- Fig 4B/Negative control/events/event    53.tdms
- Fig 4B/Negative control/events/event    53.tdms_index
- Fig 4B/Negative control/events/event    54.tdms
- Fig 4B/Negative control/events/event    54.tdms_index
- Fig 4B/Negative control/events/event    55.tdms
- Fig 4B/Negative control/events/event    55.tdms_index
- Fig 4B/Negative control/events/event    56.tdms
- Fig 4B/Negative control/events/event    56.tdms_index
- Fig 4B/Negative control/events/event    57.tdms
- Fig 4B/Negative control/events/event    57.tdms_index
- Fig 4B/Negative control/events/event    58.tdms
- Fig 4B/Negative control/events/event    58.tdms_index
- Fig 4B/Negative control/events/event    59.tdms
- Fig 4B/Negative control/events/event    59.tdms_index
- Fig 4B/Negative control/events/event    60.tdms
- Fig 4B/Negative control/events/event    60.tdms_index
- Fig 4B/Negative control/events/event    61.tdms
- Fig 4B/Negative control/events/event    61.tdms_index
- Fig 4B/Negative control/events/event    62.tdms
- Fig 4B/Negative control/events/event    62.tdms_index
- Fig 4B/Negative control/events/event    63.tdms
- Fig 4B/Negative control/events/event    63.tdms_index
- Fig 4B/Negative control/events/event    64.tdms
- Fig 4B/Negative control/events/event    64.tdms_index
- Fig 4B/Negative control/events/event    65.tdms
- Fig 4B/Negative control/events/event    65.tdms_index
- Fig 4B/Negative control/events/event    66.tdms
- Fig 4B/Negative control/events/event    66.tdms_index
- Fig 4B/Negative control/events/event    67.tdms
- Fig 4B/Negative control/events/event    67.tdms_index
- Fig 4B/Negative control/events/event    68.tdms
- Fig 4B/Negative control/events/event    68.tdms_index
- Fig 4B/Negative control/events/event    69.tdms
- Fig 4B/Negative control/events/event    69.tdms_index
- Fig 4B/Negative control/events/event    70.tdms
- Fig 4B/Negative control/events/event    70.tdms_index
- Fig 4B/Negative control/events/event    71.tdms
- Fig 4B/Negative control/events/event    71.tdms_index
- Fig 4B/Negative control/events/event    72.tdms
- Fig 4B/Negative control/events/event    72.tdms_index
- Fig 4B/Negative control/events/event    73.tdms
- Fig 4B/Negative control/events/event    73.tdms_index
- Fig 4B/Negative control/events/event    74.tdms
- Fig 4B/Negative control/events/event    74.tdms_index
- Fig 4B/Negative control/events/event    75.tdms
- Fig 4B/Negative control/events/event    75.tdms_index
- Fig 4B/Negative control/events/event    76.tdms
- Fig 4B/Negative control/events/event    76.tdms_index
- Fig 4B/Negative control/events/event    77.tdms
- Fig 4B/Negative control/events/event    77.tdms_index
- Fig 4B/Negative control/events/event    78.tdms
- Fig 4B/Negative control/events/event    78.tdms_index
- Fig 4B/Negative control/events/event    79.tdms
- Fig 4B/Negative control/events/event    79.tdms_index
- Fig 4B/Negative control/events/event    80.tdms
- Fig 4B/Negative control/events/event    80.tdms_index
- Fig 4B/Negative control/events/event    81.tdms
- Fig 4B/Negative control/events/event    81.tdms_index
- Fig 4B/Negative control/events/event    82.tdms
- Fig 4B/Negative control/events/event    82.tdms_index
- Fig 4B/Negative control/events/event    83.tdms
- Fig 4B/Negative control/events/event    83.tdms_index
- Fig 4B/Negative control/events/event    84.tdms
- Fig 4B/Negative control/events/event    84.tdms_index
- Fig 4B/Negative control/events/event    85.tdms
- Fig 4B/Negative control/events/event    85.tdms_index
- Fig 4B/Negative control/events/event    86.tdms
- Fig 4B/Negative control/events/event    86.tdms_index
- Fig 4B/Negative control/events/event    87.tdms
- Fig 4B/Negative control/events/event    87.tdms_index
- Fig 4B/Negative control/events/event    88.tdms
- Fig 4B/Negative control/events/event    88.tdms_index
- Fig 4B/Negative control/events/event    89.tdms
- Fig 4B/Negative control/events/event    89.tdms_index
- Fig 4B/Negative control/events/event    90.tdms
- Fig 4B/Negative control/events/event    90.tdms_index
- Fig 4B/Negative control/events/event    91.tdms
- Fig 4B/Negative control/events/event    91.tdms_index
- Fig 4B/Negative control/events/event    92.tdms
- Fig 4B/Negative control/events/event    92.tdms_index
- Fig 4B/Negative control/events/event    93.tdms
- Fig 4B/Negative control/events/event    93.tdms_index
- Fig 4B/Negative control/events/event    94.tdms
- Fig 4B/Negative control/events/event    94.tdms_index
- Fig 4B/Negative control/events/event    95.tdms
- Fig 4B/Negative control/events/event    95.tdms_index
- Fig 4B/Negative control/events/event    96.tdms
- Fig 4B/Negative control/events/event    96.tdms_index
- Fig 4B/Negative control/events/event    97.tdms
- Fig 4B/Negative control/events/event    97.tdms_index
- Fig 4B/Negative control/events/event    98.tdms
- Fig 4B/Negative control/events/event    98.tdms_index
- Fig 4B/Negative control/events/event    99.tdms
- Fig 4B/Negative control/events/event    99.tdms_index
- Fig 4B/Negative control/events/event   100.tdms
- Fig 4B/Negative control/events/event   100.tdms_index
- Fig 4B/Negative control/IV/
- Fig 4B/Negative control/IV/IV curve and noise.dat
- Fig 4B/Negative control/IV/IV curve current 250000Hz.tdms
- Fig 4B/Negative control/IV/IV curve current 250000Hz.tdms_index
- Fig 4B/Positive control/
- Fig 4B/Positive control/events/
- Fig 4B/Positive control/events/event     1.tdms
- Fig 4B/Positive control/events/event     1.tdms_index
- Fig 4B/Positive control/events/event     2.tdms
- Fig 4B/Positive control/events/event     2.tdms_index
- Fig 4B/Positive control/events/event     3.tdms
- Fig 4B/Positive control/events/event     3.tdms_index
- Fig 4B/Positive control/events/event     4.tdms
- Fig 4B/Positive control/events/event     4.tdms_index
- Fig 4B/Positive control/events/event     5.tdms
- Fig 4B/Positive control/events/event     5.tdms_index
- Fig 4B/Positive control/events/event     6.tdms
- Fig 4B/Positive control/events/event     6.tdms_index
- Fig 4B/Positive control/events/event     7.tdms
- Fig 4B/Positive control/events/event     7.tdms_index
- Fig 4B/Positive control/events/event     8.tdms
- Fig 4B/Positive control/events/event     8.tdms_index
- Fig 4B/Positive control/events/event     9.tdms
- Fig 4B/Positive control/events/event     9.tdms_index
- Fig 4B/Positive control/events/event    10.tdms
- Fig 4B/Positive control/events/event    10.tdms_index
- Fig 4B/Positive control/events/event    11.tdms
- Fig 4B/Positive control/events/event    11.tdms_index
- Fig 4B/Positive control/events/event    12.tdms
- Fig 4B/Positive control/events/event    12.tdms_index
- Fig 4B/Positive control/events/event    13.tdms
- Fig 4B/Positive control/events/event    13.tdms_index
- Fig 4B/Positive control/events/event    14.tdms
- Fig 4B/Positive control/events/event    14.tdms_index
- Fig 4B/Positive control/events/event    15.tdms
- Fig 4B/Positive control/events/event    15.tdms_index
- Fig 4B/Positive control/events/event    16.tdms
- Fig 4B/Positive control/events/event    16.tdms_index
- Fig 4B/Positive control/events/event    17.tdms
- Fig 4B/Positive control/events/event    17.tdms_index
- Fig 4B/Positive control/events/event    18.tdms
- Fig 4B/Positive control/events/event    18.tdms_index
- Fig 4B/Positive control/events/event    19.tdms
- Fig 4B/Positive control/events/event    19.tdms_index
- Fig 4B/Positive control/events/event    20.tdms
- Fig 4B/Positive control/events/event    20.tdms_index
- Fig 4B/Positive control/events/event    21.tdms
- Fig 4B/Positive control/events/event    21.tdms_index
- Fig 4B/Positive control/events/event    22.tdms
- Fig 4B/Positive control/events/event    22.tdms_index
- Fig 4B/Positive control/events/event    23.tdms
- Fig 4B/Positive control/events/event    23.tdms_index
- Fig 4B/Positive control/events/event    24.tdms
- Fig 4B/Positive control/events/event    24.tdms_index
- Fig 4B/Positive control/events/event    25.tdms
- Fig 4B/Positive control/events/event    25.tdms_index
- Fig 4B/Positive control/events/event    26.tdms
- Fig 4B/Positive control/events/event    26.tdms_index
- Fig 4B/Positive control/events/event    27.tdms
- Fig 4B/Positive control/events/event    27.tdms_index
- Fig 4B/Positive control/events/event    28.tdms
- Fig 4B/Positive control/events/event    28.tdms_index
- Fig 4B/Positive control/events/event    29.tdms
- Fig 4B/Positive control/events/event    29.tdms_index
- Fig 4B/Positive control/events/event    30.tdms
- Fig 4B/Positive control/events/event    30.tdms_index
- Fig 4B/Positive control/events/event    31.tdms
- Fig 4B/Positive control/events/event    31.tdms_index
- Fig 4B/Positive control/events/event    32.tdms
- Fig 4B/Positive control/events/event    32.tdms_index
- Fig 4B/Positive control/events/event    33.tdms
- Fig 4B/Positive control/events/event    33.tdms_index
- Fig 4B/Positive control/events/event    34.tdms
- Fig 4B/Positive control/events/event    34.tdms_index
- Fig 4B/Positive control/events/event    35.tdms
- Fig 4B/Positive control/events/event    35.tdms_index
- Fig 4B/Positive control/events/event    36.tdms
- Fig 4B/Positive control/events/event    36.tdms_index
- Fig 4B/Positive control/events/event    37.tdms
- Fig 4B/Positive control/events/event    37.tdms_index
- Fig 4B/Positive control/events/event    38.tdms
- Fig 4B/Positive control/events/event    38.tdms_index
- Fig 4B/Positive control/events/event    39.tdms
- Fig 4B/Positive control/events/event    39.tdms_index
- Fig 4B/Positive control/events/event    40.tdms
- Fig 4B/Positive control/events/event    40.tdms_index
- Fig 4B/Positive control/events/event    41.tdms
- Fig 4B/Positive control/events/event    41.tdms_index
- Fig 4B/Positive control/events/event    42.tdms
- Fig 4B/Positive control/events/event    42.tdms_index
- Fig 4B/Positive control/events/event    43.tdms
- Fig 4B/Positive control/events/event    43.tdms_index
- Fig 4B/Positive control/events/event    44.tdms
- Fig 4B/Positive control/events/event    44.tdms_index
- Fig 4B/Positive control/events/event    45.tdms
- Fig 4B/Positive control/events/event    45.tdms_index
- Fig 4B/Positive control/events/event    46.tdms
- Fig 4B/Positive control/events/event    46.tdms_index
[truncated: 731 more entries]
